# Supplementary material for: Identifying Risk Groups in 401,846 Osteoarthritis Patients Undergoing Total Hip Arthroplasty: A Machine Learning Clustering Analysis
Source: J Pers Med. 2026 May 24;16(6):280. doi: 10.3390/jpm16060280 (PMC13302313; doi:10.3390/jpm16060280)
Supplement: Supplementary file 1 [file jpm-16-00280-s001.zip]

Archive with 1 entries (1 files):
- jpm-4222426-supplementary.pdf
